# Supplementary material for: Sugarcane Wax Metabolites and Their Toxicity to Silkworms
Source: Life (Basel). 2023 Jan 19;13(2):286. doi: 10.3390/life13020286 (PMC9959631; doi:10.3390/life13020286)
Supplement: Supplementary file 1 [file life-13-00286-s001.zip]

Archive with 1 entries (1 files):
- life-2124384-supplementary.xlsx
