# Supplementary material for: Sugarcane Wax Metabolites and Their Toxicity to Silkworms
Source: Life (Basel). 2023 Jan 19;13(2):286. doi: 10.3390/life13020286 (PMC9959631; doi:10.3390/life13020286)
Supplement: Supplementary file 1 [file life-13-00286-s001.zip › life-2124384-supplementary.xlsx]

## Sheet: Sheet1
Table S1. Metabolite statistics of wax form sugarcane variety of YT71210.
Class	Compounds	Class	Exact mass(Da)	Formula	NIST_RI	CAS	RT	RI	YT71210
acid	N-Methylglycine	acid	89.048	C3H7NO2	874	107-97-1	5.68	796.39	721399
Acid	Nonanoic acid	Acid	158.131	C9H18O2	1275	112-05-0	14.78	1265.47	395692
Acid	Benzoic acid, 3,4-dihydroxy-	Acid	154.027	C7H6O4	1557	99-50-3	17.16	1394.66	135001
Acid	Heptanoic acid	Acid	130.099	C7H14O2	1078	111-14-8	11.19	1074.47	113852
Acid	n-Decanoic acid	Acid	172.146	C10H20O2	1373	334-48-5	16.51	1359.41	63176.1
Acid	2-Ethyl-hexoic acid	Acid	144.115	C8H16O2	1109	1000411-45-0	11.92	1113.49	24526
Alcohol	1-Octanol	Alcohol	130.136	C8H18O	1072	111-87-5	11.1	1069.64	185931
Alcohol	2-Ethyl-1-hexanol	Alcohol	130.136	C8H18O	995	1000411-44-8	10.31	1027.47	103990
alcohol	(S)-(+)-6-Methyl-1-octanol	alcohol	144.151	C9H20O	1094	110453-78-6	12.26	1131.39	41858
Alcohol	n-Tridecan-1-ol	Alcohol	200.214	C13H28O	1593	112-70-9	22.88	1792.57	28603.6
alcohol	Cyclohexanepropanol	alcohol	142.136	C9H18O	1222	1124-63-6	17.39	1407.65	25680.1
Alcohol	1-Undecanol	Alcohol	172.183	C11H24O	1371	112-42-5	20.56	1591.1	21182.2
alcohol	4-Methoxy-.alpha.-toluenethiol	alcohol	154.045	C8H10OS	1360	6258-60-2	16.97	1384.55	19002.4
alcohol	2-(2-butoxyethoxy)-Ethanol	alcohol	162.126	C8H18O3	1192	112-34-5	13.28	1185.52	16095.9
Alcohol	trans-2-Dodecen-1-ol	Alcohol	184.183	C12H24O	1692	69064-37-5	23.76	1919.52	7520.91
Aldehyde	2,4-Nonadienal, (E,E)-	Aldehyde	138.104	C9H14O	1217	5910-87-2	13.84	1214.99	1.7027e+06
Aldehyde	Hexanal	Aldehyde	100.089	C6H12O	801	66-25-1	5.66	795.52	858540
Aldehyde	2-Heptenal, (Z)-	Aldehyde	112.089	C7H12O	958	57266-86-1	8.96	956.44	819672
Aldehyde	Benzeneacetaldehyde	Aldehyde	120.058	C8H8O	1049	122-78-1	10.61	1043.26	637300
Aldehyde	Nonanal	Aldehyde	142.136	C9H18O	1104	124-19-6	11.74	1103.54	569075
Aldehyde	Benzaldehyde	Aldehyde	106.042	C7H6O	960	100-52-7	9.07	962.34	469069
Aldehyde	trans-4,5-Epoxy-(E)-2-decenal	Aldehyde	168.115	C10H16O2	1264	1000360-26-3	14.91	1272.52	350224
Aldehyde	2-Decenal, (E)-	Aldehyde	154.136	C10H18O	1262	3913-81-3	14.7	1261.01	211899
Aldehyde	Vanillin	Aldehyde	152.047	C8H8O3	1410	121-33-5	17.19	1396.36	177092
Aldehyde	Heptanal	Aldehyde	114.104	C7H14O	903	111-71-7	7.86	899.62	169485
Aldehyde	Octanal	Aldehyde	128.12	C8H16O	1006	124-13-0	9.84	1002.15	136816
Aldehyde	2-Hexenal	Aldehyde	98.073	C6H10O	856	505-57-7	6.84	851.94	105599
Aldehyde	4-Oxodecanal	Aldehyde	170.131	C10H18O2	1333	43160-78-7	12.46	1142.03	101417
Aldehyde	Decanal	Aldehyde	156.151	C10H20O	1209	112-31-2	13.64	1204.71	83921.5
Aldehyde	Dodecanal	Aldehyde	184.183	C12H24O	1409	112-54-9	17.39	1407.59	74550.8
Aldehyde	2-Undecenal, E-	Aldehyde	168.151	C11H20O	1366	53448-07-0	16.58	1363.2	41849.5
Aldehyde	Undecanal	Aldehyde	170.167	C11H22O	1291	112-44-7	15.54	1305.85	39701.3
Aldehyde	Benzaldehyde, 2,4-dihydroxy-3,6-dimethyl-	Aldehyde	166.063	C9H10O3	1650	34883-14-2	20.54	1590.08	28973.5
Aldehyde	Tridecanal	Aldehyde	198.198	C13H26O	1503	10486-19-8	19.18	1509.25	28299
Aldehyde	Tetradecanal	Aldehyde	212.214	C14H28O	1613	124-25-4	20.89	1613.46	22537.9
Aldehyde	Pentadecanal	Aldehyde	226.23	C15H30O	1711	2765-11-9	22.18	1715	19545.9
Aldehyde	Hexadecanal	Aldehyde	240.245	C16H32O	1813	629-80-1	23.07	1817	16954.7
amine	N,N'-1,2-ethanediylidenebis-2-Propanamine	amine	140.131	C8H16N2	1120	24764-90-7	16.12	1337.92	73332.3
amine	N-(2-hydroxyethyl)-Decanamide	amine	215.189	C12H25NO2	1857	7726-08-1	21.28	1642.83	37145.7
Amine	5H-Tetrazol-5-amine	Amine	85.039	CH3N5	-	1000273-02-0	10.14	1018.11	30655.6
amine	N,N-dibutyl-Formamide	amine	157.147	C9H19NO	1310	761-65-9	15.4	1298.67	10981.3
Aromatics	Naphthalene	Aromatics	128.063	C10H8	1214	91-20-3	13.35	1189.14	3.89998e+06
Aromatics	Benzene, pentamethyl-	Aromatics	148.125	C11H16	1246	700-12-9	13.49	1196.53	638046
Aromatics	Benzene, 1,2,3,5-tetramethyl-	Aromatics	134.11	C10H14	1133	527-53-7	11.99	1117.18	386747
Aromatics	Naphthalene, 2-methyl-	Aromatics	142.078	C11H10	1298	91-57-6	15.43	1300.3	243457
Aromatics	Benzene, 2-ethyl-1,4-dimethyl-	Aromatics	134.11	C10H14	1074	1758-88-9	11.39	1084.82	183324
Aromatics	9H-Fluorene, 1,9-dimethyl-	Aromatics	194.11	C15H14	1720	17057-98-6	18.64	1478.25	144885
Aromatics	Indane	Aromatics	118.078	C9H10	1029	496-11-7	12.45	1141.51	134061
Aromatics	Benzene, 4-ethenyl-1,2-dimethyl-	Aromatics	132.094	C10H12	1369	27831-13-6	12.45	1141.29	133897
Aromatics	Benzene, 1-propynyl-	Aromatics	116.063	C9H8	1010	673-32-5	12.65	1152.25	71634.9
Aromatics	1,2,4-triethyl-Benzene	Aromatics	162.141	C12H18	1207	877-44-1	14	1223.56	32857.5
Aromatics	2,3-dihydro-4,6-dimethyl-1H-Indene	Aromatics	146.11	C11H14	1273	1685-82-1	13.36	1189.49	27775.7
Aromatics	Naphthalene, 1,2-dimethyl-	Aromatics	156.094	C12H12	1452	573-98-8	17.68	1424.05	5726.55
Aromatics	Benzoic acid, 2-methylpropyl ester	Aromatics	178.099	C11H14O2	1294	120-50-3	16.79	1374.68	3081.09
ester	2-methyl-Butanoic acid,2-methyl-2-propenyl ester	ester	156.115	C9H16O2	1018	83783-90-8	9.41	979.98	170574
Ester	Phthalic acid, hept-4-yl isobutyl ester	Ester	320.199	C19H28O4	2085	1000356-78-3	23.37	1860.7	159008
ester	Phthalic acid, butyl hept-4-yl ester	ester	320.199	C19H28O4	2134	1000356-78-4	23.97	1957.53	152467
Ester	2(3H)-Furanone, 5-ethyldihydro-	Ester	114.068	C6H10O2	1323	695-06-7	14.56	1253.83	140474
Ester	Hexadecanoic acid, ethyl ester	Ester	284.272	C18H36O2	1902	628-97-7	24.16	1990.65	61536.9
Ester	Tetradecanoic acid, ethyl ester	Ester	256.24	C16H32O2	1694	124-06-1	22.87	1790.95	54289.7
Ester	Dimethyl phthalate	Ester	194.058	C10H10O4	1455	131-11-3	18.07	1446.17	51803.2
Ester	Cyclohexyl methyl methylphosphonate	Ester	192.092	C8H17O3P	-	7040-52-0	9.49	983.83	39766.4
ester	Fumaric acid, ethyl tetrahydrofurfuryl ester	ester	228.1	C11H16O5	1589	1000330-57-6	17.23	1398.89	38302.6
Ester	Hexadecanoic acid, methyl ester	Ester	270.256	C17H34O2	1926	112-39-0	23.78	1923.49	30659.5
ester	(.+-.)-1,2,3-trimethyl-2-Cyclopentene-1-carboxylic acid, ethyl ester	ester	182.131	C11H18O2	1261	29915-95-5	13.1	1175.72	20952.3
ester	2-Methylallyl methacrylate	ester	140.084	C8H12O2	954	816-74-0	8.39	926.88	17482.1
ester	Fumaric acid, dipropargyl ester	ester	192.042	C10H8O4	1353	1000330-54-0	17.18	1395.71	16490.2
Ester	Methyl tetradecanoate	Ester	242.225	C15H30O2	1651	124-10-7	22.26	1723.35	16438.1
Ester	Hexadecanoic acid, 15-methyl-, methyl ester	Ester	284.272	C18H36O2	1914	6929-04-0	22.26	1723.33	16258.5
Ester	2,2,4-Trimethyl-1,3-pentanediol diisobutyrate	Ester	286.214	C16H30O4	1605	6846-50-0	20.48	1586.64	12795.5
ester	2-Chloroethyl benzoate	ester	184.029	C9H9ClO2	1385	939-55-9	11.98	1116.39	11593.1
ester	2-Propenoic acid, oxybis(2,1-ethanediyloxy-2,1-ethanediyl) ester	ester	302.137	C14H22O7	1955	17831-71-9	24.21	1998.84	8894.1
Ester	Diethyl Phthalate	Ester	222.089	C12H14O4	1594	84-66-2	20.45	1585	8463.03
Ester	Benzoic acid, 3,4-dimethyl-, methyl ester	Ester	164.084	C10H12O2	1355	38404-42-1	16.31	1348.32	8201.83
Ester	Benzoic acid, 2-ethylhexyl ester	Ester	234.162	C15H22O2	1735	5444-75-7	22.13	1709.3	6482.55
ester	Sulfurous acid, 2-ethylhexyl undecyl ester	ester	348.27	C19H40O3S	2469	1000309-19-4	29.93	2898.98	6278.43
ester	Phosphoric acid, 2-chloroethenyl dimethyl ester	ester	185.985	C4H8ClO4P	-	17027-41-7	20.43	1583.61	4811.52
ester	Dodecanoic acid, propyl ester	ester	242.225	C15H30O2	1685	3681-78-5	21.07	1626.87	4675.11
ester	Sulfurous acid, hexyl pentadecyl ester	ester	376.301	C21H44O3S	2732	1000309-13-7	28.82	2798.27	4018.85
ester	Benzenecarbothioic acid,S-propyl ester	ester	180.061	C10H12OS	1479	39251-01-9	21.21	1637.88	3658.73
ester	2-(formyloxy)-1-phenyl-Ethanone	ester	164.047	C9H8O3	1393	55153-12-3	21.21	1637.43	3375.57
ester	4-fluoro-3-nitro-benzoic acid, 2,4-bis(1,1-dimethylpropyl)phenyl ester	ester	401.178	C29H23NO	-	1000398-95-7	16.67	1367.95	2205.19
Halogenated hydrocarbons	1-iodo-Hexadecane	Halogenated hydrocarbons	352.163	C16H33I	2038	544-77-4	22.7	1772.49	3449.03
Heterocyclic compound	6-methyl-3(2H)-Pyridazinone	Heterocyclic compound	110.048	C5H6N2O	975	13327-27-0	10.94	1060.89	1.11416e+06
Heterocyclic compound	3-Methylbenzothiophene	Heterocyclic compound	148.035	C9H8S	1259	1455-18-1	18.41	1465.47	777813
Heterocyclic compound	Cobalt, bis(.eta.-5-piperidinylcyclopentadienyl)-	Heterocyclic compound	355.158	C20H28CoN2	-	1000162-04-6	12.28	1132.62	638937
Heterocyclic compound	(5R,8aR)-5-Propyloctahydroindolizine	Heterocyclic compound	167.167	C11H21N	1293	120057-35-4	13.41	1192.22	489848
Heterocyclic compound	1,4-dihydro-1-methyl-3-Pyridinecarbonitrile	Heterocyclic compound	120.069	C7H8N2	1132	19424-15-8	13.87	1217.03	141331
Heterocyclic compound	Betazole	Heterocyclic compound	111.08	C5H9N3	1263	105-20-4	12.79	1159.33	109517
Heterocyclic compound	4,8,12-Tetradecatrienal, 5,9,13-trimethyl-	Heterocyclic compound	248.214	C17H28O	1933	66408-55-7	23.18	1833.96	86166.2
Heterocyclic compound	5,6-dimethyl-1H-Benzimidazole	Heterocyclic compound	146.084	C9H10N2	1439	582-60-5	14.75	1264.01	81877.7
Heterocyclic compound	1,3-dihydro-1-methyl-2H-Benzimidazol-2-one	Heterocyclic compound	148.064	C8H8N2O	1309	1849-01-0	12.5	1144.06	76174.1
Heterocyclic compound	3,4-Methylpropylsuccinimide	Heterocyclic compound	155.095	C8H13NO2	1255	1000248-78-0	14.62	1256.75	67032
Heterocyclic compound	1,2-Dimethylbenzimidazole	Heterocyclic compound	146.084	C9H10N2	1269	2876-08-6	15.1	1282.7	59575.8
Heterocyclic compound	3-Imidazol-1-ylpropanenitrile	Heterocyclic compound	121.064	C6H7N3	1159	23996-53-4	15.76	1318.19	38295.6
Heterocyclic compound	3-Phenyl-4,5-dimethyl-2,1-oxaborolane	Heterocyclic compound	202.153	C13H19BO	1468	1000062-26-1	14.86	1269.57	35074.5
Heterocyclic compound	Thiophene, 3-ethyl-	Heterocyclic compound	112.035	C6H8S	894	1795-01-3	10.86	1056.85	34261.8
Heterocyclic compound	Succinimide	Heterocyclic compound	99.032	C4H5NO2	1242	123-56-8	11.84	1108.9	28174.7
Heterocyclic compound	1-propyl-1H-1,2,4-Triazol-5-amine	Heterocyclic compound	126.091	C5H10N4	1185	58661-96-4	10.65	1045.28	21242.4
Heterocyclic compound	Caffeine	Heterocyclic compound	194.08	C8H10N4O2	1835	58-08-2	23.31	1851.68	17580.1
Heterocyclic compound	3-Amino-4,6-dimethylpyridone-2(1H)	Heterocyclic compound	138.079	C7H10N2O	1259	143708-29-6	13.74	1209.67	14584.9
Heterocyclic compound	1H-Pyrazole, 1-[2-(4-fluorophenoxy)ethyl]-3,5-dimethyl-	Heterocyclic compound	234.117	C13H15FN2O	1717	1000302-33-6	18.63	1478.05	8410.91
Heterocyclic compound	7,9-Di-tert-butyl-1-oxaspiro(4,5)deca-6,9-diene-2,8-dione	Heterocyclic compound	276.173	C17H24O3	2081	82304-66-3	23.69	1907.25	7864.27
Heterocyclic compound	N-(2,6-Dimethylphenyl)-N-[(2E)-3-methyl-1,3-thiazinan-2-ylidene]amine	Heterocyclic compound	234.119	C13H18N2S	2066	40202-12-8	22.6	1761.75	3408.7
Heterocyclic compound	1,1'-(6-methoxy-2,5-benzofurandiyl)bis-Ethanone	Heterocyclic compound	232.074	C13H12O4	1880	23840-15-5	21.02	1623.41	3008.37
Hydrocarbons	Octane, 2,6,6-trimethyl-	Hydrocarbons	156.188	C11H24	966	54166-32-4	10.82	1054.54	168719
Hydrocarbons	3,3,5-trimethyl-Decane	Hydrocarbons	184.219	C13H28	1165	62338-13-0	14.94	1273.93	155517
Hydrocarbons	7-methyl-Hexadecane	Hydrocarbons	240.282	C17H36	1641	26730-20-1	22.94	1799.07	118449
Hydrocarbons	Heptadecane	Hydrocarbons	240.282	C17H36	1700	629-78-7	22.03	1698.86	88135.3
Hydrocarbons	6-methyl-Dodecane	Hydrocarbons	184.219	C13H28	1251	6044-71-9	13.78	1212.09	86610.2
Hydrocarbons	Octane, 3,3-dimethyl-	Hydrocarbons	142.172	C10H22	932	4110-44-5	10.2	1021.59	84461.1
Hydrocarbons	Hexadecane	Hydrocarbons	226.266	C16H34	1600	544-76-3	20.68	1598.74	82507.8
Hydrocarbons	Methyl ethyl cyclopentene	Hydrocarbons	110.11	C8H14	860	19780-56-4	8.4	927.47	72448.3
Hydrocarbons	Pentadecane	Hydrocarbons	212.25	C15H32	1500	629-62-9	19	1498.57	71338.3
Hydrocarbons	Heneicosane	Hydrocarbons	296.344	C21H44	2100	629-94-7	24.69	2098.09	59453.9
Hydrocarbons	Undecane, 3,8-dimethyl-	Hydrocarbons	184.219	C13H28	1185	17301-30-3	15.8	1320.25	52704.7
Hydrocarbons	Tetradecane	Hydrocarbons	198.235	C14H30	1400	629-59-4	17.23	1398.83	51849.2
Hydrocarbons	Tetracosane	Hydrocarbons	338.391	C24H50	2400	646-31-1	25.58	2297.99	50250.5
Hydrocarbons	Hexadecane, 2,6,10,14-tetramethyl-	Hydrocarbons	282.329	C20H42	1753	638-36-8	23.63	1898.21	47870
Hydrocarbons	Decane, 5-methyl-	Hydrocarbons	156.188	C11H24	1051	13151-35-4	10.04	1012.62	39725.9
Hydrocarbons	Dodecane, 4-methyl-	Hydrocarbons	184.219	C13H28	1249	6117-97-1	13.94	1220.76	39515.5
Hydrocarbons	Eicosane	Hydrocarbons	282.329	C20H42	2000	112-95-8	24.2	1998.62	36966.7
Hydrocarbons	Nonane, 5-methyl-5-propyl-	Hydrocarbons	184.219	C13H28	1229	17312-75-3	12.86	1163.42	31355.4
Hydrocarbons	1-Undecene, 9-methyl-	Hydrocarbons	168.188	C12H24	1152	74630-41-4	16.74	1371.99	21533.9
Hydrocarbons	Nonane, 2,2,4,4,6,8,8-heptamethyl-	Hydrocarbons	226.266	C16H34	1294	4390-04-9	18.71	1482.38	15535.2
Hydrocarbons	3-methyl-Pentadecane	Hydrocarbons	226.266	C16H34	1570	2882-96-4	20.19	1569.48	10518.2
Hydrocarbons	5,5-Diethyltridecane	Hydrocarbons	240.282	C17H36	1627	1000360-41-3	21.7	1674.54	10025.7
Hydrocarbons	5,5-Dibutylnonane	Hydrocarbons	240.282	C17H36	1627	6008-17-9	20.08	1562.56	9651.24
Ketone	Isophorone	Ketone	138.104	C9H14O	1124	78-59-1	12.09	1122.31	3.02954e+06
Ketone	2,5-Dihydroxy-4-isopropyl-2,4,6-cycloheptatrien-1-one	Ketone	180.079	C10H12O3	1441	54755-56-5	18.62	1477.46	433737
ketone	2-Acetonylcyclohexanone	ketone	154.099	C9H14O2	1287	6126-53-0	14.35	1242.34	409548
Ketone	5,9-Undecadien-2-one, 6,10-dimethyl-	Ketone	194.167	C13H22O	1456	689-67-8	18.06	1445.74	220807
Ketone	1-Hepten-3-one	Ketone	112.089	C7H12O	873	2918-13-0	9.34	976.28	120128
Ketone	Ethanone, 1-(4-ethylphenyl)-	Ketone	148.089	C10H12O	1277	937-30-4	14.18	1233.53	115197
Ketone	Cyclobutanone, 2,2,3-trimethyl-	Ketone	112.089	C7H12O	787	1449-49-6	5.02	762.61	96108.1
Ketone	3-Nonen-5-one	Ketone	140.12	C9H16O	1051	82456-34-6	12.48	1143.21	91829.2
ketone	2,2,6,6-tetramethyl-3,5-Heptanedione	ketone	184.146	C11H20O2	1218	1118-71-4	12.87	1163.46	53967.7
Ketone	3-Penten-2-one, 4-methoxy-	Ketone	114.068	C6H10O2	815	2845-83-2	7.79	896.76	44191.2
Ketone	2-Pentadecanone, 6,10,14-trimethyl-	Ketone	268.277	C18H36O	1770	502-69-2	23.24	1841.82	33625.5
Ketone	2-Hexanone	Ketone	100.089	C6H12O	792	591-78-6	5.4	781.99	29695.1
Ketone	1-(Furan-2-yl)-2-methylpentan-1-one	Ketone	166.099	C10H14O2	1211	1248070-62-3	10.37	1030.73	28435.3
Ketone	2-Undecanone	Ketone	170.167	C11H22O	1296	112-12-9	15.25	1290.51	19875.3
Ketone	2-Dodecanone	Ketone	184.183	C12H24O	1396	6175-49-1	18.89	1492.64	9674.27
Ketone	2H-Pyran-2-one, tetrahydro-6-propyl-	Ketone	142.099	C8H14O2	1288	698-76-0	17	1386.16	5878.96
ketone	1-(2,4,6-trimethylphenyl)-Ethanone	ketone	162.104	C11H14O	1334	1667-01-2	15.69	1314.11	5500.55
Nitrogen compounds	2-methyl-Hexanedinitrile	Nitrogen compounds	122.084	C7H10N2	1144	16525-39-6	8.4	927.64	17482.1
Other	Butanoic acid, anhydride	Other	158.094	C8H14O3	1120	106-31-0	9.66	992.89	240598
Other	Dimethylphosphinic fluoride	Other	96.014	C2H6FOP	-	753-70-8	6.08	816.04	218637
Other	2-Methylbutanoic anhydride	Other	186.126	C10H18O3	1190	1468-39-9	14.5	1250.37	106464
other	Cyclobutane, 1,2:3,4-bis(propaneboronate)	other	224.139	C10H18B2O4	-	1000159-70-4	22.94	1799.38	66850.4
other	diethyl(decyloxy)-Borane	other	226.247	C14H31BO	-	1000152-34-3	17.52	1415.04	19243.3
phenol	2-propyl-Phenol	phenol	136.089	C9H12O	1224	644-35-9	10.79	1052.76	116876
Phenol	Phenol, 4-propyl-	Phenol	136.089	C9H12O	1260	645-56-7	10.49	1037.11	55509.1
Sulfur compounds	Ammonium sulfamate	Sulfur compounds	114.01	H6N2O3S	-	7773-06-0	18.22	1454.67	28867.9
Terpenoids	(R)-5,7-dimethyl-1,6-Octadiene	Terpenoids	138.141	C10H18	922	85006-04-8	11.62	1097.56	91034.8
Terpenoids	(S)-2-methyl-5-(1-methylethyl)-2-Cyclohexen-1-one	Terpenoids	152.12	C10H16O	1246	499-71-8	15.67	1313.37	19256.3
Terpenoids	1-Oxaspiro[4.5]dec-6-ene, 2,6,10,10-tetramethyl-	Terpenoids	194.167	C13H22O	1370	36431-72-8	13.73	1209.42	14584.9
